# Supplementary material for: Quantitative Comparison of Hand Kinematics Measured with a Markerless Commercial Head-Mounted Display and a Marker-Based Motion Capture System in Stroke Survivors
Source: Sensors (Basel). 2023 Sep 15;23(18):7906. doi: 10.3390/s23187906 (PMC10535006; doi:10.3390/s23187906)
Supplement: Supplementary file 1 [file sensors-23-07906-s001.zip]

Archive with 1 entries (1 files):
- sensors-2542825-supplementary.pdf
